# Supplementary material for: Analysis of gene expression patterns modulated by tuberculous pleural effusion–derived exosomal miRNAs in lung cancer
Source: Front Genet. 2026 May 29;17:1828734. doi: 10.3389/fgene.2026.1828734 (PMC13258543; doi:10.3389/fgene.2026.1828734)
Supplement: Supplementary file 1 [file Table2.xlsx]

## Sheet: Supplementary table 2
Supplementary Table 2. List of PCR primers used for the experiments.
Gene	Forward primer (5′-3′)	Reverse primer (5′-3′)
NDUFA2	TACGTGGAGCTGAAGAAGGCGA	ACGTTCTCCAGGGCTCTGGTTA
NDUFA4	CACTGTATCTCTTGCGTCTGGC	GCTTGCTGTAATCCACATTCACTG
NDUFB1	TGAGTTCCCTGTTGCCCTTGG	GGGACAAGAACATGAACCCAGTG
NDUFB4	GCTGAAACGAGAGTACCTGCTTC	TCCACACAGAGCTCCCATGAGT
RPS15A	CAAACGCCAGGTGCTTATTAGGC	GTTTAGCCTGCCTGTGAGGTTC
RPS21	ATCATCGGTGCCAAGGACCA	CGGAGAATGGAATCATCTGACTC
RPS25	AGCTGTGGTCTCTGAGAGACTG	GCTCTGTGCTTTGAAACCAGTTTG
RPS27	AAGAAACGCCTGGTGCAGAGC	TGTAGGCTGGCAGAGGACAGTG
RHOA	TCTGTCCCAACGTGCCCATCAT	CTGCCTTCTTCAGGTTTCACCG
PRKACB	GCAGTGGATTGGTGGGCATTAG	ACTGAAGTGGGATGGGAATCGG
COX7A2	CGAAGGCATTTTGAAAACAAGGTTC	ACCAAGCGTCAGAGCCATTGTG
β-Actin	CACCATTGGCAATGAGCGGTTC	AGGTCTTTGCGGATGTCCACGT
