# Supplementary material for: Analysis of gene expression patterns modulated by tuberculous pleural effusion–derived exosomal miRNAs in lung cancer
Source: Front Genet. 2026 May 29;17:1828734. doi: 10.3389/fgene.2026.1828734 (PMC13258543; doi:10.3389/fgene.2026.1828734)
Supplement: Supplementary file 2 [file Table3.xlsx]

## Sheet: Supplementary table 3
Supplementary Table 3. List of all DEMs in TPE-derived exosomes compared with T-derived exosomes.
Symbol	logFC	logCPM	LR	PValue	FDR
hsa-miR-1290	8.49921	17.8958	17.5236	2.83765e-05	0.00564693
hsa-miR-224-5p	-5.19802	8.04554	14.617	0.000131723	0.0131064
hsa-miR-30a-3p	-4.54403	8.65182	12.5439	0.000397497	0.0263673
hsa-miR-185-5p	4.38791	9.46434	11.5804	0.000666497	0.0331583
hsa-miR-1246	6.66059	18.9471	11.1127	0.000857403	0.0341246
