# Supplementary material for: Analysis of gene expression patterns modulated by tuberculous pleural effusion–derived exosomal miRNAs in lung cancer
Source: Front Genet. 2026 May 29;17:1828734. doi: 10.3389/fgene.2026.1828734 (PMC13258543; doi:10.3389/fgene.2026.1828734)
Supplement: Supplementary file 3 [file Table4.xlsx]

## Sheet: Supplementary table 4
Supplemenatary table 4. List of all DEGs in TPE-derived exosome-treated mice compared with PBS-injected control mice.
Gene Symbol	Log2(FC)	P-value	FDR
ABCA1	-1.1135	5e-05	0.00145487
AGR3	1.33291	5e-05	0.00145487
ATP5F1E	1.07043	5e-05	0.00145487
ATP5ME	1.17764	5e-05	0.00145487
ATP5PF	1.03692	5e-05	0.00145487
CKS2	1.19035	5e-05	0.00145487
COL3A1	-1.67139	5e-05	0.00145487
COX7A2	1.1331	5e-05	0.00145487
DEFB1	1.12828	5e-05	0.00145487
DES	1.21313	5e-05	0.00145487
H2AW	1.41879	5e-05	0.00145487
KRT10	1.15473	5e-05	0.00145487
LCOR	-1.05554	5e-05	0.00145487
LYZ	1.05498	5e-05	0.00145487
MRPL33	1.04234	5e-05	0.00145487
MYH1	1.12716	5e-05	0.00145487
MYOZ1	1.81264	5e-05	0.00145487
NDUFA4	1.12401	5e-05	0.00145487
NDUFB1	1.24575	5e-05	0.00145487
NDUFB4	1.00722	5e-05	0.00145487
NOP10	1.01212	5e-05	0.00145487
POTEF	1.08071	5e-05	0.00145487
RPL22L1	1.20922	5e-05	0.00145487
RPL27	1.31876	5e-05	0.00145487
RPL31	1.12984	5e-05	0.00145487
RPL35A	1.16391	5e-05	0.00145487
RPL38	1.10834	5e-05	0.00145487
RPS15A	1.30629	5e-05	0.00145487
RPS21	1.02555	5e-05	0.00145487
RPS25	1.12185	5e-05	0.00145487
RPS27	1.29746	5e-05	0.00145487
RPS29	1.44739	5e-05	0.00145487
S100A6	1.0319	5e-05	0.00145487
SLIT3	-1.03007	5e-05	0.00145487
SNRPG	1.21528	5e-05	0.00145487
TMEM256	1.05384	5e-05	0.00145487
TMEM258	1.11405	5e-05	0.00145487
ADAMTS16	-1.03299	0.0001	0.00260645
PDZD4	-1.08348	0.00015	0.00365683
SLC25A27	-2.54239	0.0003	0.00637254
NDUFA2	1.08986	0.00035	0.00717806
FGFBP1	1.2014	0.0005	0.00938903
FHIT	-2.09634	0.00075	0.0128947
ITGBL1	-1.2762	0.0011	0.0172292
PKIA	2.23106	0.00125	0.0189727
EFNB3	-1.13309	0.00165	0.023366
NAGS	1.38907	0.0017	0.0238666
WNT5B	-1.26254	0.0027	0.0334687
UQCRHL	1.0446	0.00275	0.033922
RLN2	1.86891	0.0029	0.0353408
SGCA	1.0146	0.00325	0.0384197
TRIM73	-1.06686	0.00395	0.0441137
UPK3B	-1.24545	0.0042	0.0461105
BIK	1.01805	0.00445	0.0480203
