# Supplementary material for: Analysis of gene expression patterns modulated by tuberculous pleural effusion–derived exosomal miRNAs in lung cancer
Source: Front Genet. 2026 May 29;17:1828734. doi: 10.3389/fgene.2026.1828734 (PMC13258543; doi:10.3389/fgene.2026.1828734)
Supplement: Supplementary file 4 [file Table1.xlsx]

## Sheet: Supplementary table 1
Supplementary Table 1. Summary of sequencing data and quality control statistics for mRNA and miRNA libraries.
Library Type	Sample ID	Group	Treatment	Dose	No. of paired reads	No. of bases	Q30 (%)	Mean Quality Score	Read Length
mRNA	M01	Xenograft	TPE-derived exosomes	100μg	84345238	12651785700	94	35.35	2x150
mRNA	M02	Xenograft	TPE-derived exosomes	100μg	84393612	12659041800	93.9	35.35	2x150
mRNA	M03	Xenograft	TPE-derived exosomes	200μg	85868926	12880338900	94.05	35.4	2x150
mRNA	M04	Xenograft	TPE-derived exosomes	100μg	85433920	12815088000	94.05	35.4	2x150
mRNA	M05	Xenograft	TPE-derived exosomes	100μg	74121248	11118187200	94.5	35.5	2x150
mRNA	M06	Xenograft	TPE-derived exosomes	200μg	86400170	12960025500	94.4	35.5	2x150
mRNA	M07	Xenograft	TPE-derived exosomes	100μg	81678720	12251808000	94.15	35.4	2x150
mRNA	M08	Xenograft	PBS	100μg	49480804	7422120600	93.95	35.45	2x150
mRNA	M09	Xenograft	PBS	100μg	68761468	10314220200	94.05	35.45	2x150
mRNA	M10	Xenograft	PBS	100μg	99794672	14969200800	93.8	35.3	2x150
miRNA	Patient1	TPE-exosome	-	-	49758641	2537690691	78.53	32.93	1x51
miRNA	Patient2	TPE-exosome	-	-	51155425	2608926675	72.29	31.62	1x51
miRNA	Patient3	T-exosome	-	-	48370132	2466876732	72.73	31.68	1x51
miRNA	Patient4	T-exosome	-	-	48473710	2472159210	74.76	32.16	1x51
